# Supplementary material for: Inferring the distribution of selective effects from a time inhomogeneous model
Source: PLoS One. 2019 Jan 18;14(1):e0194709. doi: 10.1371/journal.pone.0194709 (PMC6338356; doi:10.1371/journal.pone.0194709)
Supplement: S1 File — The data contains the coding sequences of 91 genes in samples of Drosophila melanogaster collected from Lake Kariba, Zimbabwe [40] and a single highly inbred line of Drosophila simulans from Chapel Hill, North Carolina [41]. In the file, Column 1 and 2 list the numbers of alignments of the DNA sequences from the two species (M and N). Column 3-8 are the numbers of silent fixed difference (Sf), silent new polymorphism (Snp), silent legacy polymorphism (Slp), replacement fixed difference (Rf), replacement new polymorphism (Rnp) and replacement legacy polymorphism (Rlp). Column 9 (Locus) lists the names of the genes and the last column (Class) classifies these 91 genes as male-biased (M), female-biased (F) and sex-unbiased (U) genes based on the difference of gene expression level between testes and ovaries. (TXT) [file pone.0194709.s001.txt]

M	N	Sf	Snp	Slp	Rf Rnp	Rlp	Locus Class
12	1	12	7	0	6	6	0	janB M
12	1	5	7	0	2	2	0	ocn M
12	1	19	3	0	0	0	0	T4 M
10	1	15	4	0	7	3	0	T5 M
12	1	4	0	0	1	1	0	T7 M
11	1	1	3	0	0	1	0	T9 M
11	1	28	2	0	12	1	0	T10 M
9	1	11	15	0	13	5	0	T21 M
12	1	27	33	0	13	5	0	T22 M
12	1	16	5	0	13	4	0	T24 M
12	1	28	25	0	10	1	0	T25 M
7	1	34	24	0	4	0	0	T26 M
11	1	33	5	0	6	4	0	T27 M
12	1	24	27	0	9	7	0	T28 M
9	1	21	20	0	10	0	0	T29 M
11	1	25	41	0	5	1	0	T30 M
12	1	30	23	0	27	7	0	T31 M
11	1	31	39	0	22	4	0	T32 M
9	1	45	12	0	18	6	0	T33 M
9	1	35	11	0	55	9	0	T34 M
9	1	33	36	0	2	1	0	T35 M
12	1	26	7	0	0	0	0	T36 M
10	1	26	10	0	20	9	0	T37 M
11	1	14	15	0	6	6	0	T38 M
10	1	18	6	0	23	2	0	T39 M
11	1	17	8	0	2	1	0	T40 M
12	1	46	5	0	16	5	0	T41 M
12	1	10	2	0	6	1	0	T50 M
9	1	14	5	0	24	3	0	T51 M
12	1	23	11	0	7	6	0	T52 M
11	1	24	3	0	5	0	0	T53 M
10	1	26	21	0	11	5	0	T54 M
9	1	23	12	0	15	6	0	T55 M
11	1	46	5	0	5	0	0	O9 F
11	1	14	1	0	2	0	0	O22 F
12	1	18	9	0	2	6	0	O23 F
11	1	41	6	0	9	12	0	O24 F
12	1	23	5	0	18	2	0	O25 F
11	1	29	2	0	3	1	0	O26 F
11	1	18	17	0	12	4	0	O27 F
10	1	28	19	0	3	0	0	O28 F
11	1	22	7	0	13	0	0	O29 F
9	1	27	13	0	3	2	0	O31 F
12	1	41	3	0	8	5	0	O32 F
11	1	4	1	0	0	0	0	O33 F
8	1	7	3	0	0	3	0	O34 F
8	1	19	18	0	1	2	0	O35 F
10	1	20	4	0	3	0	0	O37 F
12	1	26	6	0	0	0	0	O38 F
12	1	17	4	0	14	3	0	O41 F
12	1	17	8	0	11	2	0	O42 F
11	1	26	1	0	30	3	0	O43 F
11	1	19	3	0	11	0	0	O44 F
12	1	29	7	0	14	5	0	O45 F
12	1	17	4	0	22	0	0	O46 F
12	1	19	4	0	15	5	0	O47 F
10	1	26	13	0	35	6	0	O48 F
11	1	17	8	0	27	6	0	O49 F
11	1	18	25	0	2	3	0	O51 F
11	1	21	7	0	5	3	0	O52 F
11	1	22	30	0	31	17	0	O53 F
8	1	15	1	0	0	0	0	U1 U
11	1	21	8	0	7	1	0	U2 U
11	1	9	3	0	1	0	0	U3 U
10	1	7	17	0	3	4	0	U4 U
12	1	26	22	0	3	0	0	U5 U
12	1	6	7	0	2	4	0	U6 U
12	1	20	2	0	0	0	0	U7 U
11	1	11	22	0	6	10	0	U8 U
11	1	11	9	0	2	0	0	U9 U
11	1	20	7	0	12	2	0	U10 U
12	1	8	8	0	0	0	0	U11 U
12	1	20	3	0	3	3	0	U12 U
12	1	16	4	0	10	7	0	U13 U
10	1	6	14	0	2	12	0	U14 U
11	1	32	3	0	7	3	0	U15 U
12	1	21	13	0	11	5	0	U16 U
10	1	25	9	0	4	1	0	U17 U
12	1	11	4	0	6	0	0	U18 U
12	1	13	4	0	0	0	0	U19 U
12	1	9	23	0	5	6	0	U20 U
11	1	16	11	0	4	0	0	U21 U
12	1	11	2	0	0	0	0	U22 U
11	1	17	16	0	0	6	0	U23 U
12	1	14	22	0	4	4	0	U24 U
12	1	5	9	0	0	1	0	U25 U
12	1	23	4	0	9	3	0	U26 U
11	1	12	8	0	2	0	0	U27 U
11	1	3	6	0	2	3	0	U28 U
12	1	25	5	0	9	4	0	U29 U
11	1	3	1	0	7	4	0	U30 U
